# Supplementary material for: CRISPR/Cas9 ribonucleoprotein-mediated knockout of Gly m 4-L1 eliminates allergen accumulation in soybean
Source: Front Plant Sci. 2026 Mar 9;17:1739979. doi: 10.3389/fpls.2026.1739979 (PMC13006505; doi:10.3389/fpls.2026.1739979)
Supplement: Supplementary file 3 [file Table3.xlsx]

## Sheet: Gene expression
Supplementary Table 3. Gene expression level of Gly m 4 homologs identified on the Chromosome 7 and 17 in two soybean varieties, Enrei and Wiiliams82.
<query>	<gene ID in the DB>	<Enrei_leaf>	<Enrei_stem>	<Enrei_shoot_apex>	<Enrei_root>	<Enrei_nodule_USDA110>	<Enrei_flower>	<Enrei_pod_R51>	<Enrei_pod_R53>	<Enrei_pod_R60>	<Enrei_embryo_R51_1st>	<Enrei_embryo_R51_2nd>	<Enrei_embryo_R52_1st>	<Enrei_embryo_R52_2nd>	<Enrei_embryo_R53_1st>	<Enrei_embryo_R53_2nd>	<Enrei_embryo_R54_1st>	<Enrei_embryo_R54_2nd>	<Enrei_embryo_R60_1st>	<Enrei_embryo_R60_2nd>	<Enrei_dryseed>	<Enrei_5d_seedling_cotyledon>	<Enrei_5d_seedling_root>	<Williams82_leaf>	<Williams82_stem>	<Williams82_shoot_apex>	<Williams82_root>	<Williams82_nodule_USDA110>	<Williams82_flower>	<Williams82_pod_R51>	<Williams82_pod_R53>	<Williams82_pod_R60>	<Williams82_embryo_R51_1st>	<Williams82_embryo_R51_2nd>	<Williams82_embryo_R52_1st>	<Williams82_embryo_R52_2nd>	<Williams82_embryo_R53_1st>	<Williams82_embryo_R53_2nd>	<Williams82_embryo_R54_1st>	<Williams82_embryo_R54_2nd>	<Williams82_embryo_R60_1st>	<Williams82_embryo_R60_2nd>	<Williams82_dryseed>	<Williams82_5d_seedling_cotyledon>	<Williams82_5d_seedling_root>
Glyma.07G243500	Glyma.07G243500.v4.JE1	36.9924	2.0395	0.13381	166.569	28.8546	4.2648	0.761512	13.6875	139.778	0.838953	0	0	0.114773	0.667454	0.038632	1.57334	0.088333	0.178806	0.286348	8.1272	93.8044	5.91232	3.76026	3.85744	0.095071	4032.13	11.7788	24.0633	0.393726	16.4094	43.9729	0.733416	0	0.117946	0	0.647125	0	0.088664	0.032024	0.221572	0.095773	1.6414	66.5561	11.9488
Glyma.07G243651	Glyma.07G243651.v4.JE1	41.7008	1.97161	0.206115	288.409	90.9808	8.38667	2.72153	18.4188	251.744	0.443601	0	0.183735	0.465373	1.62708	0.278536	4.07122	0.325935	5.77028	1.42802	37.9763	123.344	9.89298	1.90689	3.11717	0	2902.64	17.2376	26.2739	0.77038	14.1689	42.384	0.224852	0	0	0	0.431497	0	0.142651	0.104496	2.92774	0.135701	2.5066	66.0648	12.2242
Glyma.07G243600	Glyma.07G243600.v4.JE1	8.19448	2.44434	2.39323	140.452	6.08971	5.03341	1.05289	4.94648	56.7596	0.70141	0	54.3849	49.7401	368.256	329.895	237.018	492.439	2365.8	1181.42	323.585	8.95104	661.516	1.97032	10.0401	0.460932	76.905	4.05316	5.43666	0.220126	7.10413	220.293	0.438654	0	165.573	32.555	988.585	330.873	370.031	388.27	1661.79	824.216	173.573	8.78355	953.733
Glyma.07G243900	Glyma.07G243900.v4.JE1	13.5654	17.0379	0.249491	31.6499	16.8038	25.4108	32.5754	21.9957	96.0483	0.103889	0.059214	0	0	0.053902	0	20.62	0	0	0	0.107293	6.80088	8.70139	10.032	19.4697	0.190968	145.952	16.406	9.76098	12.5093	69.7662	31.9693	0.414069	0.160299	0	0	0.028701	0	0.058283	0	0	0.05244	0.260067	10.7218	5.37006
Glyma.17G030100	Glyma.17G030100.v4.JE1	26.7373	176.459	0.225337	177.482	63.8132	14.837	2.78237	14.2033	31.8975	0.071627	0.239295	0	0	0.099675	0.077686	4.51471	0.060107	0.061705	0.039127	0.2954	12.5769	80.4791	11.4086	134.869	0.998465	703.677	45.3954	27.5888	1.6238	4.90475	76.1749	0.172715	0	0	0	0.189531	0	0.196264	0.490301	1.09894	1.31979	0.114908	14.8977	87.7783
Glyma.17G030200	Glyma.17G030200.v4.JE1	77.3023	25.46	7.17197	685.2	86.0476	73.5898	6.24416	18.5688	166.131	0.347725	0.129996	0.169645	0.120245	0.548974	0.211934	7.3528	0.507892	2.19669	2.89462	26.1903	44.7559	1289.15	12.3063	8.20093	4.48111	1296.12	9.86253	57.937	5.33225	9.61032	158.094	0.257347	0	8.28316	2.15075	75.8364	18.1343	15.86	20.9381	232.272	79.0277	29.7398	35.0306	896.868
Glyma.17G030300	Glyma.17G030300.v4.JE1	13.2883	9.54276	0.240432	213.907	37.7525	3.91425	0.437044	3.63356	16.3773	0.231158	0.069171	0.093246	0	0.579218	0.179392	0.90173	0	2.04785	0.45825	5.44589	12.7123	166.55	9.34555	8.01617	2.33558	1444.47	10.4455	40.0881	4.31254	7.14614	88.7442	0.391289	0	8.49259	1.24133	41.6298	17.1594	12.9798	18.4803	137.851	54.6835	19.6476	27.5953	681.386
Glyma.17G030400	Glyma.17G030400.v4.JE1	3.68914	1.42485	0	130.732	30.5298	1.21906	1.56565	4.38925	43.0086	0.472713	0	0	0	0.184727	0	0	0	0.216914	0	2.54425	15.6534	1.6953	1.23203	4.55395	0.056639	1840.83	8.52491	1.39717	1.72514	3.24107	5.74563	0.237825	0.073261	0	0	0.109688	0	0	0	0.059361	0	1.12425	11.798	0.976041
